# Supplementary material for: Distinct Immune Profiles of Exhausted Effector and Memory CD8+ T Cells in Individuals With Filarial Lymphedema
Source: Front Cell Infect Microbiol. 2021 Aug 11;11:680832. doi: 10.3389/fcimb.2021.680832 (PMC8415778; doi:10.3389/fcimb.2021.680832)
Supplement: Supplementary file 3 [file Table_2.xlsx]

## Sheet: Tabelle1
Sppl Table 2a:
	Median frequency with (25th and 75th percentile) (%)
	EN	Wb-infected	LE
CD8+	12.85 (10.90 | 15.73)	14.70 (11.40 | 16.10)	14.60 (11.40 | 18.70)
CD8+CD39+	9.99 (6.91 | 20.88)	9.45 (7.73 | 12.80)	12.80 (10.20 | 27.90)
CD8+KLRG1+	37.95 (27.15 | 48.58)	43.30 (34.40 | 60.40)	51.40 (39.30 | 67.70)
CD8+Lag-3+	2.54 (1.75 | 7.02)	2.75 (1.32 | 7.19)	4.45 (2.51 | 7.86)
CD8+PD1+	3.96 (1.70 | 5.21)	5.31 (2.29 | 10.70)	2.21 (1.14 | 8.16)
CD8+Tim-3+	5.99 (3.26 | 14.25)	5.39 (3.20 | 6.99)	15.70 (7.76 | 21.00)
CD8+exmemCD39+	13.75 (9.94 | 22.25)	12.40 (9.03 | 16.10)	14.20 (10.90 | 28.50)
CD8+exmemCD39+IFN-g+	13.25 (8.99 | 21.53)	12.20 (9.78 | 22.50)	10.40 (8.59 | 18.90)
CD8+exmemCD39+IL-10+	11.80 (7.10 | 20.40)	12.00 (9.54 | 16.70)	16.40 (10.70 | 23.30)
CD8+exmemKLRG1+	60.95 (49.50 | 71.63)	63.40 (49.40 | 71.80)	60.20 (46.20 | 73.70)
CD8+exmemKLRG1+IFN-g+	3.48 (1.88 | 7.17)	2.65 (1.42 | 12.70)	4.15 (1.88 | 6.75)
CD8+exmemKLRG1+IL-10+	6.83 (2.28 | 10.75)	4.99 (2.96 | 13.20)	9.94 (6.43 | 17.40)
CD8+exmemPD1+	8.53 (3.69 | 12.63)	9.54 (4.11 | 15.70)	4.54 (2.29 | 30.60)
CD8+exmemPD1+IFN-g+	0.65 (0.00 | 6.74)	0.73 (0.12 | 8.33)	0.40 (0.16 | 7.690)
CD8+exmemPD1+IL-10+	12.30 (4.35 | 23.55)	12.80 (5.66 | 19.00)	19.80 (4.98 | 29.20)
CD8+exmemLag-3+IL-10+	19.45 (11.93 | 36.28)	31.60 (13.50 | 46.40)	33.60 (20.40 | 42.60)
CD8+exmemTim-3+IL-10+	15.40 (7.39 | 20.23)	16.70 (7.41 | 24.60)	14.70 (7.65 | 33.70)
CD8+exeffKLRG1+	61.30 (48.68 | 73.03)	53.70 (42.90 | 71.50)	62.50 (39.20 | 76.40)
CD8+exeffKLRG1+IFN-g+	1.50 (0.91 | 3.99)	1.29 (0.74 | 4.02)	2.34 (1.36 | 7.35)
CD8+exeffPD1+	4.95 (2.06 | 9.80)	5.82 (3.94 | 12.10)	3.26 (1.62 | 25.00)
CD8+exeffPD1+IFN-g+	9.06 (4.52 | 17.75)	8.45 (4.35 | 11.10)	8.60 (5.08 | 44.40)
CD8+exeffLag-3+IFN-g+	17.10 (5.18 | 35.40)	18.50 (0.45 | 44.30)	33.90 (4.42 | 48.50)
CD8+exeffCD39+	11.70 (8.27 | 20.35)	11.40 (8.61 | 15.30)	12.80 (9.75 | 28.90)
CD8+exeffCD39+IFN-g+	6.68 (3.37 | 9.69)	5.74 (3.75 | 9.91)	5.70 (4.90 | 11.40)
CD8+exeffTim-3+IFN-g+	8.06 (4.60 | 17.08)	9.72 (5.44 | 13.10)	7.46 (5.45 | 12.80)
Sppl Table 2b:
	Median MFI with (25th percentile and 75th percentile)
	EN	Wb-inf.	LE
CD8+exmemCD39+IFN-g+	4,889 (4,764 | 5,161)	4,925 (4,823 | 5,119)	4,795 (4,683 | 4,998)
CD8+exmemCD39+IL-10+	4,683 (4,568 | 5,266)	4,767 (4,628 | 5,402)	4,739 (4,601 | 4,998)
CD8+exmemKLRG1+IFN-g+	4,670 (4,491 | 4,917)	4,767 (4,628 | 5,073)	4,615 (4,507 | 4,823)
CD8+exmemKLRG1+IL-10+	3,664 (3,534 | 3,865)	3,765 (3,607 | 4,058)	3,754 (3,628 | 3,931)
CD8+exmemPD1+IFN-g+	8,471 (0.00 | 9,099)	9,006 (8,145 | 9,686)	9,035 (8,069 | 9,474)
CD8+exmemPD1+IL-10+	5,021 (4,722 | 5,776)	5,305 (4,823 | 5,771)	5,088 (4,795 | 5,550)
CD8+exmemLag-3+IL-10+	4,918 (4,652 | 5,298)	5,043 (4,852 | 5,771)	4,838 (4,711 | 5,088)
CD8+exmemTim-3+IL-10+	5,150 (4,852 | 5,780)	5,600 (5,103 | 6,188)	5,134 (5,058 | 5,450)
CD8+exeffKLRG1+IFN-g+	4,527 (4,400 | 4,816)	4,481 (4,390 | 4,795)	4,561 (4,442 | 4,642)
CD8+exeffKLRG1+IL-10+	4,449 (4,091 | 4,928)	4,403 (4,314 | 4,683)	4,683 (4,442 | 4,983)
CD8+exeffPD1+IFN-g+	4,521 (4,270 | 4,895)	4,588 (4,326 | 5,073)	4,601 (4,494 | 4,867)
CD8+exeffPD1+IL-10+	4,719 (3,960 | 5,385)	4,574 (4,314 | 4,895)	4,725 (4,445 | 5,500)
CD8+exeffLag-3+IFN-g+	4,683 (4,371 | 5,103)	4,881 (4,683 | 5,258)	4,809 (4,683 | 5,088)
CD8+exeffCD39+IFN-g+	4,670 (4,504 | 4,881)	4,795 (4,628 | 4,939)	4,725 (4,574 | 4,809)
CD8+exeffCD39+IL-10+	4,221 (3,960 | 4,771)	4,264 (4,000 | 4,468)	4,403 (4,264 | 4,669)
CD8+exeffTim-3+IFN-g+	4,501 (4,364 | 4,687)	4,601 (4,455 | 4,823)	4,574 (4,455 | 4,656)
Supplementary Table 2: Full dataset for markers analyzed on PBMC samples.
PBMC samples were analyzed according to the applied gating strategy (Supplementary figure 3). Analysis was then done on each subset with the markers CD39, IFN-γ, IL-10, KLRG-1, PD-1, LAG-3, and Tim-3. Table shows median and 25th and 75th percentiles of expression frequencies (%) (2a) and the median MFI with IQR (2b) within the groups of endemic normal (EN, n=38), Wuchereria bancrofti infected ind…
